# Supplementary material for: Immunogenicity of Tetravalent Protein Vaccine SCTV01E-2 against SARS-CoV-2 EG.5 Subvaraint: A Phase 2 Trial
Source: Vaccines (Basel). 2024 Feb 8;12(2):175. doi: 10.3390/vaccines12020175 (PMC10893468; doi:10.3390/vaccines12020175)
Supplement: Supplementary file 1 [file vaccines-12-00175-s001.zip]

Archive with 2 entries (2 files):
- Supplementary Materials S2-SCTV01E-2-CHN-1 clinical trial protocol.pdf
- vaccines-2795204-Supplementary Materials S1.pdf
